# Supplementary material for: Study on the Molecular Mechanism of Arbuscular Mycorrhizal Symbiosis Regulating Polysaccharide Synthesis in Dendrobium officinale
Source: Int J Mol Sci. 2025 Sep 23;26(19):9298. doi: 10.3390/ijms26199298 (PMC12524374; doi:10.3390/ijms26199298)
Supplement: Supplementary file 1 [file ijms-26-09298-s001.zip]

Archive with 1 entries (1 files):
- ijms-3849261-supplementary.pdf
